# Supplementary material for: Multilocus sequence typing and antibiotic resistance of Aeromonas isolated from freshwater fish in Hebei Province
Source: PLoS One. 2024 Mar 27;19(3):e0298745. doi: 10.1371/journal.pone.0298745 (PMC10971578; doi:10.1371/journal.pone.0298745)
Supplement: S1 Table — (XLSX) [file pone.0298745.s001.xlsx]

## Sheet: Supplementary Table S1
Supplementary Table S1. Inhibition zone and breakpoints
Antibiotic	Breakpoints (mm)
	R	I	S
Amoxicillin (AMX)	≤17	17~19	≥19
Florfenicol (FLR)	≤19	19~21	≥21
Cefradine (CED)	≤19	19~24	≥24
Cefuroxime (CXM)	≤17	17~22	≥22
Ceftazidime (CAZ)	≤19	19~24	≥24
Cefepime (FEP)	≤19	19~24	≥24
Aztreonam (ATM)	≤18	18~22	≥22
Meropenem (MEM)	≤20	20~22	≥22
Ciprofloxacin (CIP)	≤16	16~20	≥20
Co-trimoxazole (SXT)	≤11	11~15	≥15
Amikacin (AMK)	≤12	12~14	≥14
Polymyxin B (POL)	≤19	19~21	≥21
Tetracycline (TCY)	≤12	12~14	≥14
