# Supplementary material for: Multilocus sequence typing and antibiotic resistance of Aeromonas isolated from freshwater fish in Hebei Province
Source: PLoS One. 2024 Mar 27;19(3):e0298745. doi: 10.1371/journal.pone.0298745 (PMC10971578; doi:10.1371/journal.pone.0298745)
Supplement: S2 Table — (XLSX) [file pone.0298745.s002.xlsx]

## Sheet: Supplementary Table S2
Supplementary Table S2. Primer information for drug resistance genes
Resistance	Gene	Primer sequence (5' → 3')	Melting temperature (℃)	Product size (bp)
Tetracycline	tetA	F:GCTACATCCTGCTTGCCTTC	58	211
		R:GCATAGATCGCCGTGAAGAG	57
	tetB	F:CTCAGTATTCCAAGCCTTTG	55	414
		R:ACTCCCCTGAGCTTGAGGGG	63
	tetE	F:ATGAACCGCACTGTGATGATG	55	744
		R:ACCGACCATTACGCCATCC	55
β-lactam	TEM	F:CATTTCCGTGTCGCCCTTATTC	63.5	800
		R:CGTTCATCCATAGTTGCCTGAC	60
Sulfonamide	sul3	F:AGATGTGATTGATTTGGGAGC	54	443
		R:TAGTTGTTTCTGGATTAGAGCCT	54
	sul2	F:AGGGGACATGCCTGCTGAAC	62	816
		R:CCGCAAACAGGTTACTCGCC	61
Chloramphenicol	catA7	F:TGGAAACTTGGGATAGAA	50	418
		R:ATCCAAGGAATCATCGAAATA	51
	floR	F:GCTTCACTGGCGATGGATATTTA	56	450
		R:CAAAGTAATGAATATCGCCTGCC	55
Aminoglycoside	Ant(3”)-Ⅰ	F:TGATTTGCTGGTTACGGTGAC	57	284
		R:CGCTATGTTCTCTTGCTTTTG	53
Multi-drug transfer	qacE△1	F:TAGCGAGGGCTTTACTAAGC	56	300
		R:ATTCAGAATGCCGAACACCG	57
Quinolone	oqxB	F:CGAAGAAAGACCTCCCTACCC	59	240
		R:CGCCGCCAATGAGATACA	57
