# Supplementary material for: Multilocus sequence typing and antibiotic resistance of Aeromonas isolated from freshwater fish in Hebei Province
Source: PLoS One. 2024 Mar 27;19(3):e0298745. doi: 10.1371/journal.pone.0298745 (PMC10971578; doi:10.1371/journal.pone.0298745)
Supplement: S3 Table — (XLSX) [file pone.0298745.s003.xlsx]

## Sheet: Supplementary Table S3
Supplementary Table S3. Detection rate of tetracycline antibiotic resistance genes
Strain	tetA	tetB	tetE
20503	+	-	-
20504	+	+	-
20710	+	-	-
20712	-	-	+
20804	+	-	-
20901	-	-	+
20905	+	-	-
201001	+	-	-
201002	-	-	+
201003	+	-	-
201004	+	-	-
201006	-	+	+
201007	+	-	-
21402	+	+	-
21406	+	+	+
21502	+	+	+
21511	+	-	+
21601	+	-	-
21622	+	+	+
WX6	-	-	-
