# Supplementary material for: Multilocus sequence typing and antibiotic resistance of Aeromonas isolated from freshwater fish in Hebei Province
Source: PLoS One. 2024 Mar 27;19(3):e0298745. doi: 10.1371/journal.pone.0298745 (PMC10971578; doi:10.1371/journal.pone.0298745)
Supplement: S4 Table — (XLSX) [file pone.0298745.s004.xlsx]

## Sheet: Supplementary Table S4
Supplementary Table S4. Recombination events detected by RDP5
Event	Frequency	Strain	Algorithm
			R	G	B	M	C	S	3Seq
1	1	CECT 4257	+	+	+	+	+	+	+
2	1	20910	+	+	+	+	+	+	+
3	1	21515	+	+	+	+	+	+	+
4	1	21601	+	+	+	+	+	+	+
5	1	21502	+	+	+	+	+	+	+
6	1	201009	-	+	+	+	+	+	+
7	1	20804	+	+	+	+	+	-	+
8	2	20471	-	+	-	+	-	+	+
9	1	201003	-	+	+	+	-	+	+
10	1	CECT 4228	+	+	+	+	+	-	+
11	1	21511	-	+	+	+	+	-	+
12	1	21617	-	+	+	+	+	+	+
13	4	21510	-	+	-	+	+	+	+
14	1	21402	-	-	+	+	+	+	-
15	1	21622	-	-	+	+	+	+	-
16	2	201002	-	-	+	+	+	-	+
17	1	CECT 4255	+	-	+	+	+	-	+
18	1	WX6	-	-	-	+	+	+	+
19	2	DSM 19604	+	-	-	+	+	-	+
20	2	201004	-	-	-	+	+	+	+
21	2	20910	+	-	-	+	+	+	+
22	1	201001	+	-	+	+	+	-	-
